# Supplementary material for: Interaction of Arginine-Rich Cell-Penetrating Peptides with an Artificial Neuronal Membrane
Source: Cells. 2022 May 13;11(10):1638. doi: 10.3390/cells11101638 (PMC9139471; doi:10.3390/cells11101638)
Supplement: Supplementary file 1 [file cells-11-01638-s001.zip]

Archive with 1 entries (1 files):
- cells-1681080-supplementary.pdf
